# Supplementary material for: Laboratory tests as short-term correlates of stroke
Source: BMC Neurol. 2016 Jul 21;16:112. doi: 10.1186/s12883-016-0619-y (PMC4955202; doi:10.1186/s12883-016-0619-y)
Supplement: Additional file 2: — The Relative Risk (with confidence intervals), the correlations computed between different tests, the description and range of observed values for each test. (XLSX 48 kb) [file 12883_2016_619_MOESM2_ESM.xlsx]

## Sheet: Relative Risk
1st quartile vs 4rth quartile			LOINC_ID	Relative_Risk	Lower Limit (95%)	Upper Limit (95%)
			1751-7,	0.331943	0.307179	0.358704
			4544-3,	0.457215	0.441835	0.473131
			2028-9,	0.784708	0.748456	0.822715
			2951-2,	0.717556	0.685982	0.750582
			736-9,	0.329091	0.312926	0.346091
			2085-9,	0.651128	0.625087	0.678253
			13457-7,	0.265809	0.255297	0.276754
			43396-1,	0.275244	0.25739	0.294336
			2089-1,	0.312182	0.293657	0.331875
			2093-3,	0.32306	0.311889	0.33463
			2500-7,	0.207775	0.193076	0.223592
			33914-3,	*
			14959-1,	3.30181	2.96528	3.67652
			14957-5,	2.50202	2.27485	2.75188
			2345-7,	3.20789	2.83802	3.62596
			27353-2,	1.94405	1.80409	2.09487
			17865-7,	2.88528	2.60605	3.19443
			770-8,	2.16962	2.00538	2.3473
			3094-0,	5.60691	5.04666	6.22935
			751-8,	1.97549	1.79896	2.16933
			4548-4,	2.61535	2.40969	2.83856
			2160-0,	4.4826	4.16678	4.82236
			2823-3,	1.64229	1.55537	1.73407
			14135-8,	2.60364	1.30288	5.20307
			5902-2,	3.59075	2.74638	4.69473
			42246-9,	1.39615	0.524368	3.71728
			742-7,	2.06486	1.81142	2.35375
			711-2,	*
			8636-3,	2.27529	2.03244	2.54716
			8633-0,	1.80938	1.62378	2.01619
			30934-4,	4.17502	3.24619	5.36963
			713-8,	1.85299	1.71064	2.00719
			2498-4,	0.561456	0.510654	0.617312
			6768-6,	1.46729	1.33209	1.61623
			8122-4,	1.74818	0.874622	3.49424
			2075-0,	0.721071	0.694152	0.749035
			18518-1,	1.62184	1.47495	1.78337
			2039-6,	1.84462	1.21579	2.79869
			* =incalculable due to lack of stroke in 1st or 4th quartile

## Sheet: Correlations
					1751-7	4544-3	2028-9	2951-2	736-9	2085-9	13457-7	43396-1	2089-1	2093-3	2500-7	33914-3	14959-1	14957-5	2345-7	27353-2	17865-7	770-8	3094-0	751-8	4548-4	2160-0	2823-3	14135-8	5902-2	42246-9	742-7	711-2	8636-3	8633-0	30934-4	713-8	2498-4	6768-6	8122-4	2075-0	18518-1	2039-6
				1751-7	1	0.41	0	0.17	0.21	0.1	0.12	0.11	0.15	0.15	0.31	0.2	-0.32	-0.33	-0.17	-0.14	-0.1	-0.16	-0.18	-0.14	-0.15	-0.16	0.01	0.02	-0.26	0.01	-0.12	-0.07	-0.17	-0.04	-0.15	-0.06	0.24	-0.2	0.14	-0.01	-0.02	-0.04
				4544-3		1	0.13	0.14	0	-0.15	0.14	0.17	0.19	0.13	-0.03	0.28	-0.17	-0.14	-0.02	-0.01	0.04	0	-0.22	0.01	0.01	-0.04	0.08	0.06	-0.14	-0.21	0.03	0.02	-0.16	0.07	-0.19	0.02	0.37	-0.1	0.01	-0.05	-0.04	-0.08
				2028-9			1	0.18	0.06	0.06	0.02	-0.01	0.01	0.01	-0.03	0.15	-0.11	-0.1	-0.05	-0.03	0.01	-0.07	-0.14	-0.12	-0.03	-0.03	-0.05	-0.03	0.04	-0.04	-0.04	0	-0.04	0.06	0.01	0.05	0.07	-0.09	-0.05	-0.34	0.01	-0.02
				2951-2				1	0.12	0.02	0.04	-0.01	0.04	0	-0.04	0.02	-0.04	-0.03	-0.23	-0.24	-0.18	-0.11	0.03	-0.12	-0.26	0	0.07	-0.05	-0.04	0.02	-0.11	0.01	-0.03	0	-0.02	0.05	0.06	-0.06	-0.02	0.56	-0.01	-0.04
				736-9					1	0.05	0.11	0.1	0.11	0.1	0.15	0.18	-0.1	-0.1	-0.14	-0.04	-0.06	-0.95	-0.17	-0.64	-0.04	-0.12	-0.02	0.46	-0.19	0.17	-0.2	0.02	-0.13	-0.11	-0.18	0.12	0.13	0	0.47	0.14	-0.02	-0.05
				2085-9						1	0.14	-0.03	0.09	0.3	0.13	0.06	-0.02	-0.04	-0.14	-0.2	-0.16	-0.03	-0.1	-0.12	-0.19	-0.13	-0.05	-0.17	-0.08	-0.03	-0.13	-0.1	-0.01	-0.14	-0.07	-0.05	0.09	-0.06	-0.12	-0.04	0.06	0
				13457-7							1	0.87	0.62	0.91	0.08	0.15	0.03	0.04	-0.12	-0.17	-0.09	-0.08	-0.15	-0.08	-0.14	-0.08	-0.05	-0.01	-0.15	-0.02	-0.09	-0.04	-0.07	-0.12	-0.16	-0.02	0.07	-0.03	0.01	0.02	-0.02	0
				43396-1								1	0.69	0.91	0.09	0.1	0.08	0.09	-0.02	-0.02	-0.02	-0.07	-0.11	-0.03	-0.01	-0.06	-0.05	0.06	-0.15	-0.05	-0.06	-0.01	-0.05	-0.11	-0.17	-0.02	0.08	0	0.07	-0.03	-0.03	0.04
				2089-1									1	0.76	0.16	0.18	0.02	0.02	-0.06	-0.08	-0.09	-0.07	-0.19	-0.02	-0.07	-0.12	-0.08	0.02	-0.16	-0.07	-0.06	-0.03	-0.07	-0.14	-0.14	-0.04	0.07	-0.02	0.05	0.01	-0.02	0.02
				2093-3										1	0.13	0.13	0.07	0.07	-0.04	-0.1	-0.05	-0.07	-0.14	-0.06	-0.07	-0.1	-0.06	-0.01	-0.17	-0.06	-0.09	-0.04	-0.04	-0.15	-0.2	-0.03	0.1	-0.03	0.02	-0.05	-0.01	0.01
				2500-7											1	0.36	-0.23	-0.23	-0.13	-0.04	-0.07	-0.1	-0.37	-0.05	-0.05	-0.3	-0.15	-0.05	-0.19	-0.08	-0.07	-0.06	-0.06	-0.13	-0.1	-0.08	-0.05	-0.06	0.08	-0.01	-0.04	-0.06
				33914-3												1	-0.29	-0.27	-0.15	-0.08	-0.1	-0.14	-0.7	-0.11	-0.09	-0.61	-0.19	0.01	-0.13	0.01	-0.11	-0.1	-0.16	-0.12	-0.29	-0.08	0.12	-0.09	0.04	-0.01	-0.06	0.01
				14959-1													1	0.83	0.05	0.06	0.04	0.08	0.32	0.06	0.07	0.37	0.09	-0.02	-0.01	-0.03	0.01	0.05	0.06	0.03	0.12	0.05	-0.06	0.05	-0.05	0.05	0.04	0.01
				14957-5														1	0.05	0.08	0.06	0.09	0.3	0.07	0.09	0.35	0.08	-0.02	-0.01	-0.02	0.02	0.05	0.07	0.04	0.11	0.04	-0.05	0.04	-0.05	0.06	0.04	0.01
				2345-7															1	0.67	0.57	0.14	0.15	0.14	0.72	0.09	0.08	0.04	0.04	0.02	0.04	0.02	0.13	0.06	0.03	-0.01	-0.05	0.09	0.01	-0.24	0.01	0.08
				27353-2																1	0.74	0.04	0.12	0.12	0.99	0.02	0.1	0.05	0	-0.12	0.08	0.09	0.12	0.04	0	0.04	-0.14	0.11	0.06	-0.25	0.01	0.04
				17865-7																	1	0.06	0.11	0.09	0.78	0.06	0.07	0.04	0.03	-0.02	0.06	0.06	0.11	0.07	0.03	0.02	-0.03	0.09	0.02	-0.2	0	0.03
				770-8																		1	0.11	0.07	0.03	0.07	-0.02	-0.42	0.14	-0.17	0.08	-0.19	0.11	0.06	0.14	-0.32	-0.13	-0.01	-0.42	-0.12	0.01	0.05
				3094-0																			1	0.06	0.13	0.63	0.31	0.02	0.11	-0.05	0.09	0.11	0.14	0.17	0.31	0.11	-0.08	0.04	-0.01	0.03	0.06	-0.02
				751-8																				1	0.11	0.04	-0.03	0	0.08	-0.05	0.46	0.02	0.11	0.01	0.02	-0.23	-0.17	0.05	0.08	-0.15	0	0.05
				4548-4																					1	0.03	0.1	0.03	0.01	-0.09	0.08	0.08	0.13	0.04	0.02	0.04	-0.13	0.12	0.04	-0.27	0.01	0.03
				2160-0																						1	0.18	0	0.05	-0.06	0.07	0.09	0.08	0.12	0.28	0.09	-0.03	0.02	-0.04	-0.05	0.03	0
				2823-3																							1	0.03	0.08	0.02	0.04	0.07	-0.08	0.08	0.1	0.09	0.02	0.02	0.02	0.09	0.04	-0.01
				14135-8																								1	-0.06	0.24	0.26	0.09	0.01	-0.04	-0.05	-0.02	0.04	0.01	0.8	-0.01	-0.08	0.38
				5902-2																									1	0.17	0.12	0.01	0.19	0.19	0.17	0.02	-0.1	0.08	-0.12	-0.04	-0.03	-0.02
				42246-9																										1	0.11	0.06	0.06	0	-0.14	0.03	0.1	0.2	0.13	0.03	-0.03	-0.09
				742-7																											1	0.14	0.06	0.07	0.03	-0.04	-0.09	0.06	0.32	-0.14	0.01	0.05
				711-2																												1	0.03	0.06	-0.01	0.87	-0.04	0.05	0.13	0	0.02	-0.03
				8636-3																													1	0.32	0.3	0	-0.1	0.08	0.02	-0.08	0.04	0.01
				8633-0																														1	0.24	0.06	0	-0.01	-0.06	-0.03	0.02	-0.03
				30934-4																															1	0	-0.08	0.11	-0.01	-0.07	0.04	-0.05
				713-8																																1	0.01	0.03	-0.04	0.05	0.02	-0.02
				2498-4																																	1	-0.05	0.06	0	0	-0.06
				6768-6																																		1	0	-0.05	0.01	0.18
				8122-4																																			1	-0.01	-0.12	0.07
				2075-0																																				1	-0.02	-0.04
				18518-1																																					1	0.01
				2039-6																																						1

## Sheet: test values
				LOINC_ID	5%	25%	50%	75%	95%	Units	Description
				1751-7	3	3.65	4	4.21	4.7	g/dL	Albumin [Mass/volume] in Serum or Plasma
				4544-3	32.4	37.2	40.2	43.1	47.25	%	Hematocrit [Volume Fraction] of Blood by Automated count
				2028-9	23	25	27	28	31	mmol/L	Carbon dioxide
				2951-2	134	137	139	140	143	mmol/L	Sodium [Moles/volume] in Serum or Plasma
				736-9	12.1	21.6	28.3	35	46.3	%	Lymphocytes/100 leukocytes in Blood by Automated count
				2085-9,	32	41	49	58	77	mg/dL	Cholesterol in HDL [Mass/volume] in Serum or Plasma
				13457-7	56	82	104	129	170	mg/dL	Cholesterol in LDL [Mass/volume] in Serum or Plasma by calculation
				43396-1	78	106	131	160	209	mg/dL	Cholesterol non HDL [Mass/volume] in Serum or Plasma
				2089-1	57	82	104	129	171	mg/dL	Cholesterol in LDL [Mass/volume] in Serum or Plasma
				2093-3	123	155	181	210	258	mg/dL	Cholesterol [Mass/volume] in Serum or Plasma
				2500-7	246	311	354	400	471	ug/dL	Iron binding capacity [Mass/volume] in Serum or Plasma
				33914-3	34	58	71	80	88	mL/min/1.73 m2	Glomerular filtration rate/1.73 sq M.predicted by Creatinine-based formula (MDRD)
				14959-1	2.7	5.9	14.8	54.2	765.6		Microalbumin/Creatinine [Mass Ratio] in Urine
				14957-5	3.6	7.1	17.8	61.1	747.6	mg/dL	Microalbumin [Mass/volume] in Urine
				2345-7	73	85	94	107	179	mg/dL	Glucose [Mass/volume] in Serum or Plasma
				27353-2	107	120	138	167	232	mg/dL	Glucose mean value [Mass/volume] in Blood Estimated from glycated hemoglobin
				17865-7	77	87	95	104	143	mg/dL	Glucose [Mass/volume] in Serum or Plasma --8 hours fasting
				770-8	41.1	53.2	60.6	67.8	79	%	Neutrophils/100 leukocytes in Blood by Automated count
				3094-0	8	11	15	20	39.5	mg/dL	Urea nitrogen [Mass/volume] in Serum or Plasma
				751-8	1.9	3	4.1	5.45	8.7	10^3/uL	Neutrophils [#/volume] in Blood by Automated count
				4548-4	5.3	5.7	6.2	7.2	9.8	%	Hemoglobin A1c/Hemoglobin.total in Blood
				2160-0	0.58	0.7	0.89	1.04	1.55	mg/dL	Creatinine [Mass/volume] in Serum or Plasma
				2823-3	3.5	3.8	4.1	4.3	4.8	mmol/L	Potassium [Moles/volume] in Serum or Plasma
				14135-8	343	597	829	1128	1768	10^9/L	CD3+CD8+ (T8 suppressor cells) cells [#/volume] in Blood
				5902-2	12.1	12.7	13.3	14.2	26	seconds	Prothrombin time (PT) in Platelet poor plasma by Coagulation assay
				42246-9	0.2	0.3	0.5	0.7	2	%	Hemoglobin F/Hemoglobin.total in Blood by HPLC
				742-7,	0.3	0.4	0.5	0.6	1	10^3/uL	Monocytes [#/volume] in Blood by Automated count
				711-2	0	0	0.1	0.2	0.5	10^3/uL	Eosinophils [#/volume] in Blood by Automated count
				8636-3	387	410	427	444	476.5	ms	Q-T interval corrected
				8633-0	72	82	88	96	128	ms	QRS duration
				30934-4	13	34	129	337	1099	pg/mL	Natriuretic peptide B [Mass/volume] in Serum or Plasma
				713-8	0.3	1.1	2	3.2	6.4	%	Eosinophils/100 leukocytes in Blood by Automated count
				2498-4	23	52	77	105	158	ug/dL	Iron [Mass/volume] in Serum or Plasma
				6768-6	40	54	67	84	145	Units/L	Alkaline phosphatase [Enzymatic activity/volume] in Serum or Plasma
				8122-4	744	1201	1541	1940	2755	cells/uL	CD3 cells [#/volume] in Blood
				2075-0	98	102	104	105	108	mmol/L	Chloride [Moles/volume] in Serum or Plasma
				18518-1	-6	24	41	56	83	degree(angle)	T wave axis.frontal plane Reference beat
				2039-6	1.1	1.6	2.5	4.8	59.7	ng/mL	Carcinoembryonic Ag [Mass/volume] in Serum or Plasma

## Sheet: Sheet1
				Column1	LOINC_ID	5% no stroke	5% stroke	first quarter no stroke	first quarter stroke	second quarter no stroke	second quarter stroke	third quarter no stroke	third quarter stroke	fourth quarter no stroke	fourth quarter stroke	95% no stroke	95% stroke
					1751-7	5262	165	27989	668	28252	415	28413	313	28515	226	6232	32		0.0304035	0.0233102	0.0144766	0.0108961	0.00786333	0.00510856
					4544-3	58449	1118	288462	3317	304904	1870	295664	1742	305033	1604	59801	354		0.0187688	0.0113682	0.00609569	0.00585731	0.00523094	0.0058848
					2028-9	41747	603	139658	1700	209180	2055	134245	1202	370146	3536	62914	701		0.0142385	0.0120262	0.0097285	0.00887432	0.00946259	0.0110194
					2951-2	27294	576	138930	1877	228895	2103	154549	1281	352906	3422	46498	644		0.0206674	0.0133303	0.00910397	0.0082205	0.00960351	0.0136609
					736-9	20814	318	104290	1556	107398	932	105800	631	107739	529	21588	92		0.0150483	0.0147006	0.00860334	0.00592872	0.00488602	0.00424354
					2085-9,	4099	495	242738	2309	266730	1908	246726	1662	281898	1746	52841	345		0.107749	0.00942268	0.00710249	0.00669114	0.0061556	0.00648667
					13457-7	38284	598	195612	2424	200393	1458	201831	903	211605	697	41755	161		0.0153799	0.0122402	0.00722315	0.00445411	0.00328306	0.00384102
					43396-1	19802	242	99616	871	101285	526	102738	385	105127	253	20594	53		0.0120734	0.00866779	0.00516644	0.00373341	0.00240084	0.00256696
					2089-1	12029	274	59593	1058	62017	631	60753	415	64593	358	12738	72		0.022271	0.0174441	0.0100721	0.00678459	0.00551185	0.00562061
					2093-3	49535	904	253678	3170	256085	1841	260019	1359	269260	1087	53204	250		0.0179226	0.0123419	0.00713771	0.00519937	0.00402076	0.00467692
					2500-7	6688	251	34154	767	35603	425	34851	259	36005	168	7087	28		0.0361724	0.0219639	0.0117964	0.00737682	0.00464435	0.00393535
					33914-3	23892	631	116404	2395	126201	1211	121509	671	133213	586	25281	56		0.0257309	0.0201601	0.0095046	0.0054919	0.0043797	0.00221021
					14959-1	10604	51	53957	331	55653	537	54666	733	54357	1101	10787	281		0.00478649	0.00609711	0.00955686	0.0132313	0.0198529	0.0253885
					14957-5	10633	73	54116	422	55657	547	54760	674	54431	1062	10812	272		0.00681861	0.00773772	0.0097324	0.0121586	0.0191375	0.0245399
					2345-7	10964	61	52118	255	59348	305	61039	479	60846	955	11606	234		0.00553288	0.00486892	0.0051129	0.00778634	0.0154528	0.0197635
					27353-2	27068	114	132012	686	144378	1446	140711	1534	146205	1477	28412	224		0.00419395	0.00516963	0.00991606	0.0107842	0.0100012	0.00782232
					17865-7	26639	97	125425	370	143215	558	129330	630	139106	1184	27225	289		0.00362807	0.00294129	0.00388112	0.00484765	0.00843966	0.0105037
					770-8	21076	108	105662	618	106573	728	106536	951	106464	1351	21193	254		0.00509819	0.00581483	0.00678465	0.00884758	0.0125307	0.0118431
					3094-0	15713	78	66722	345	101367	763	91900	1086	93820	2720	17387	630		0.00493952	0.00514411	0.00747087	0.0116792	0.0281748	0.034967
					751-8	16055	81	81233	437	95773	667	92059	776	91933	977	18270	191		0.00501983	0.0053508	0.00691622	0.00835892	0.0105156	0.0103461
					4548-4	27546	93	146840	571	183844	1346	174429	1932	186922	1901	34978	261		0.00336481	0.00387352	0.00726821	0.0109548	0.0100676	0.00740657
					2160-0	51971	211	174764	717	350946	1870	264003	2033	263612	4848	51630	1628		0.00404354	0.00408591	0.00530021	0.00764182	0.0180586	0.0305682
					2823-3	34904	291	158297	1290	255637	1890	190431	1567	334219	4473	65161	1139		0.00826822	0.00808337	0.00733904	0.00816154	0.0132067	0.0171795
					14135-8	560	3	2804	8	2816	4	2817	2	2827	21	563	8		0.0053286	0.00284495	0.00141844	0.000709471	0.0073736	0.0140105
					5902-2	1072	12	5270	53	6933	75	6676	85	7006	253	1234	85		0.0110701	0.00995679	0.0107021	0.0125721	0.0348533	0.0644428
					42246-9	104	0	2159	4	3165	6	3191	8	3866	10	639	6		0	0.00184928	0.00189215	0.00250078	0.00257998	0.00930233
					742-7,	10248	54	45963	223	65760	370	68873	448	137950	1382	17741	231		0.0052417	0.0048283	0.00559504	0.00646269	0.00991876	0.0128533
					711-2	0	0	0	0	46108	263	134851	817	144485	1360	17021	180		#DIV/0!	#DIV/0!	0.00567165	0.00602205	0.00932497	0.0104645
					8636-3	7313	56	37240	300	39753	347	38309	416	40645	745	7658	236		0.0075994	0.00799148	0.00865337	0.0107424	0.0179995	0.0298961
					8633-0	5311	48	34659	326	36342	347	39020	390	42541	724	7601	268		0.00895689	0.00931828	0.00945788	0.00989597	0.0167341	0.0340577
					30934-4	762	6	4098	60	4170	115	4050	167	4008	245	789	60		0.0078125	0.01443	0.0268378	0.0396016	0.0576064	0.0706714
					713-8	18223	98	98088	599	114711	840	107895	939	113735	1287	21949	257		0.00534905	0.0060697	0.00726952	0.00862782	0.0111892	0.0115734
					2498-4	6673	48	35193	430	36585	526	36575	441	37609	258	7463	35		0.00714179	0.0120709	0.0141737	0.0119138	0.00681332	0.00466791
					6768-6	12414	80	66256	410	71143	461	68748	439	71147	646	14014	145		0.00640307	0.00615006	0.00643819	0.00634512	0.00899809	0.0102408
					8122-4	574	4	2882	8	2890	5	2879	9	2885	14	572	9		0.00692042	0.00276817	0.00172712	0.00311634	0.00482925	0.0154905
					2075-0	33093	693	198189	2638	213124	1865	125865	933	312883	3003	58557	809		0.0205115	0.0131357	0.00867486	0.00735816	0.00950659	0.0136273
					18518-1	7225	153	37607	424	38281	297	36493	323	39813	728	7629	287		0.0207373	0.0111488	0.00769869	0.00877336	0.0179571	0.0362557
					2039-6	416	5	2782	22	3257	29	3222	28	3222	47	617	15		0.0118765	0.00784593	0.00882532	0.00861538	0.0143775	0.0237342

## Sheet: Sheet2
cholesterol risk curves														LOINC_ID	5% no stroke	5% stroke	first quarter no stroke	first quarter stroke	second quarter no stroke	second quarter stroke	third quarter no stroke	third quarter stroke	fourth quarter no stroke	fourth quarter stroke	95% no stroke	95% stroke
2085-9,	32	41	49	58	77	mg/dL	Cholesterol in HDL [Mass/volume] in Serum or Plasma							2085-9,	4099	495	242738	2309	266730	1908	246726	1662	281898	1746	52841	345
13457-7	56	82	104	129	170	mg/dL	Cholesterol in LDL [Mass/volume] in Serum or Plasma by calculation							13457-7	38284	598	195612	2424	200393	1458	201831	903	211605	697	41755	161
43396-1	78	106	131	160	209	mg/dL	Cholesterol non HDL [Mass/volume] in Serum or Plasma							43396-1	19802	242	99616	871	101285	526	102738	385	105127	253	20594	53
2089-1	57	82	104	129	171	mg/dL	Cholesterol in LDL [Mass/volume] in Serum or Plasma							2089-1	12029	274	59593	1058	62017	631	60753	415	64593	358	12738	72
2093-3	123	155	181	210	258	mg/dL	Cholesterol [Mass/volume] in Serum or Plasma							2093-3	49535	904	253678	3170	256085	1841	260019	1359	269260	1087	53204	250
													2085-9,		0.107749	0.00942268	0.00710249	0.00669114	0.00648667
													13457-7		0.0153799	0.0122402	0.00722315	0.00445411	0.00384102
													43396-1		0.0120734	0.00866779	0.00516644	0.00373341	0.00256696
													2089-1		0.022271	0.0174441	0.0100721	0.00678459	0.00562061
													2093-3		0.0179226	0.0123419	0.00713771	0.00519937	0.00467692
					32	0.107749	0.892251
					41	0.00942268	0.990577								0.107749	0.00942268	0.00710249	0.00669114	0.00648667
					49	0.00710249	0.992898								0.0153799	0.0122402	0.00722315	0.00445411	0.00384102
					58	0.00669114	0.993309								0.0120734	0.00866779	0.00516644	0.00373341	0.00256696
					77	0.00648667	0.993513								0.022271	0.0174441	0.0100721	0.00678459	0.00562061
							1								0.0179226	0.0123419	0.00713771	0.00519937	0.00467692
					56	0.0153799	0.98462
					82	0.0122402	0.98776
					104	0.00722315	0.992777
					129	0.00445411	0.995546
					170	0.00384102	0.996159
							1
					78	0.0120734	0.987927
					106	0.00866779	0.991332
					131	0.00516644	0.994834
					160	0.00373341	0.996267
					209	0.00256696	0.997433
							1
					57	0.022271	0.977729
					82	0.0174441	0.982556
					104	0.0100721	0.989928
					129	0.00678459	0.993215
					171	0.00562061	0.994379
							1
					123	0.0179226	0.982077
					155	0.0123419	0.987658
					181	0.00713771	0.992862
					210	0.00519937	0.994801
					258	0.00467692	0.995323
